# Supplementary material for: Gynecologic conditions in the context of incarceration: A scoping review
Source: Int J Gynaecol Obstet. 2026 Feb 27;173(1):117–37. doi: 10.1002/ijgo.70873 (PMC12988401; doi:10.1002/ijgo.70873)
Supplement: Supplementary file 1 — File S1: Full Search Strategy. [file IJGO-173-117-s001.zip]

Archive with 3 entries (3 files):
- PRISMA Checklist_Supplementary.docx
- PRISMA Diagram.docx
- Search Strategy_Supplementary.pdf
